# Supplementary material for: Numerical and Experiment Analysis of Sapphire Sandwich-Structure Fabry–Perot Pressure Sensor through Fast Fourier Transform and Mean Square Error Demodulation Algorithm
Source: Materials (Basel). 2024 Jul 24;17(15):3649. doi: 10.3390/ma17153649 (PMC11313623; doi:10.3390/ma17153649)
Supplement: Supplementary file 1 [file materials-17-03649-s001.zip]

Archive with 1 entries (1 files):
- materials-3096609-supplementary.pdf
